# Supplementary material for: CCL4 Functions as a Biomarker of Type 2 Airway Inflammation
Source: Biomedicines. 2022 Jul 23;10(8):1779. doi: 10.3390/biomedicines10081779 (PMC9330411; doi:10.3390/biomedicines10081779)
Supplement: Supplementary file 1 [file biomedicines-10-01779-s001.zip]

Archive with 1 entries (1 files):
- biomedicines-1812184-supplementary.pdf
